# Supplementary material for: Variable Effects of Twenty Sugars and Sugar Alcohols on the Retrogradation of Wheat Starch Gels
Source: Foods. 2022 Sep 27;11(19):3008. doi: 10.3390/foods11193008 (PMC9563978; doi:10.3390/foods11193008)
Supplement: Supplementary file 1 [file foods-11-03008-s001.zip]

Archive with 1 entries (1 files):
- foods-1901575-supplementary.pdf
